# Supplementary material for: Immune-mediated tubule atrophy promotes acute kidney injury to chronic kidney disease transition
Source: Nat Commun. 2022 Aug 19;13:4892. doi: 10.1038/s41467-022-32634-0 (PMC9391331; doi:10.1038/s41467-022-32634-0)
Supplement: Supplementary file 3 — Source Data [file 41467_2022_32634_MOESM3_ESM.zip]

Archive with 2 entries (2 files):
- 292508_2_data_set_6688847_rg4glt.xlsx
- 292508_2_related_ms_6688414_r33zpm.xlsx
