# Supplementary material for: Immune-mediated tubule atrophy promotes acute kidney injury to chronic kidney disease transition
Source: Nat Commun. 2022 Aug 19;13:4892. doi: 10.1038/s41467-022-32634-0 (PMC9391331; doi:10.1038/s41467-022-32634-0)
Supplement: Supplementary file 3 — Source Data [file 41467_2022_32634_MOESM3_ESM.zip › 292508_2_data_set_6688847_rg4glt.xlsx]

## Sheet: Fig.S1
Fig.S1c
Kidney weight (g)
	IRI/CL-NX										U-IRI
Day 1	0.172	0.148	0.17	0.183	0.194	0.177	0.118	0.124	0.117	0.14	0.166	0.151	0.147	0.15	0.19	0.17	0.123	0.107	0.108	0.137
Day 7	0.168	0.219	0.222	0.32	0.25	0.217	0.238	0.181	0.184	0.215	0.208	0.206	0.176	0.217	0.164	0.115	0.184	0.196	0.162	0.177
Day 14	0.192	0.199	0.171	0.208	0.172	0.231	0.249	0.227	0.247	0.246	0.114	0.092	0.11	0.09	0.125	0.138	0.131	0.105	0.094	0.083
Day 30	0.151	0.172	0.16	0.216	0.197	0.192	0.217	0.248	0.223	0.21	0.079	0.055	0.063	0.07	0.046	0.06	0.059	0.051	0.063	0.063
Fig.S1d
Kidney weight (g)
Control	Contralateral	U-IRI	IRI/CL-NX	NX
0.105	0.189	0.079	0.151	0.2166
0.1491	0.161	0.055	0.172	0.2548
0.1434	0.15	0.063	0.16	0.1968
0.1557	0.155	0.07	0.216	0.2064
0.1337	0.18	0.046	0.197	0.1941
0.129	0.151	0.06	0.192	0.189
0.1441	0.155	0.059	0.217	0.1704
0.1406	0.182	0.051	0.248	0.1825
0.1398	0.157	0.063	0.223
0.1331	0.195	0.063	0.21
Fig.S1e
Serum creatinine (mg/dL)
	IRI/CL-NX														U-IRI
Baseline	0.059	0.058	0.093	0.118	0.105	0.11	0.116	0.116							0.064	0.067	0.077	0.107	0.117	0.118	0.102	0.118
Day 1	2.14	1.849	2.086	1.797	2.147	1.657	1.62	1.571							0.13	0.115	0.12	0.182	0.171	0.138	0.154	0.158	0.153
Day 7	0.95	0.64	1.24	0.82	0.267	0.669	0.25	0.255	0.364						0.16	0.21	0.21	0.18	0.162	0.251	0.358	0.269	0.181	0.227	0.232
Day 14	0.444	0.184	0.31	0.189	0.389	0.189	0.154	0.274	0.24	0.203	0.189	0.094	0.334	0.234	0.157	0.125	0.115	0.109	0.131	0.128	0.148	0.137	0.154	0.158	0.153	0.169	0.165	0.156
Day 30	0.174	0.208	0.199	0.597	0.278	0.156	0.179	0.181	0.397						0.11	0.135	0.149	0.131	0.158	0.205	0.211	0.194	0.172	0.124
Fig.S1e
BUN (mg/dL)
	IRI/CL-NX														U-IRI
Baseline	10.8	14.2	22.7	28.4	29.2	28.1	27.1	30.2							14.7	17.2	17.4	19.6	18.4	28.2	23.3	28.4
Day 1	114.5	107.9	112.7	114.6	122.6	125.9	118.1	123.2	121						17	17.9	17.3	21.6	17.3	20.4	26.7	30.4	29.6
Day 7	91.6	120.8	90.3	52.2	142.7	30.6	108.6	38.6	45.8	57.6					28.6	24	20.8	28.7	20.8	19.4	29.8	25	34.9	31.9	33.9	30.8
Day 14	85.9	44.2	62.9	46.2	86.5	36.2	32.1	58.7	59.9	46.1	45.2	24.1	64.6	48.3	20.8	17.4	25	18.9	32.2	25.3	33.2	29.9	20.3	24.2	21.6	26.7	25	32.2
Day 30	37.8	36.2	37.7	38.5	114.8	47.7	37.3	35.9	33.5	74.4					20.6	29	31.2	31	30.8	33.1	35.6	31.3	32.1	22.7

## Sheet: Fig.S2
Fig.S2b
Megalin+ area/section (mm2)				Megalin+ area %
IRI/CL-NX	U-IRI			IRI/CL-NX	U-IRI
0.510615	0.409915			8.80635	8.59786
0.518311	0.616721			9.38323	9.80943
0.501694	0.652979			8.48996	10.9189
0.508428	0.396141			11.3395	9.03584
0.487658	0.454576			10.981	10.1397
0.507363	0.456897			11.296	11.1339
0.673459	0.576408			11.236	8.95939
0.67453	0.581486			10.8258	9.94384
0.684807	0.674682			10.4622	11.6704
0.559937	0.435126			12.2334	9.97348
Fig.S2d					Fig.S2c
Relative KIM-1/GAPDH Exp.					Western blot analysis for KIM-1 protein expression
CTRL	U-IRI	IRI/CL-NX
0	0.938361	1.40212
0.133772	1.30811	1.09253
0.150637	0.769654	1.26393
0.087188	0.682611	0.885508
0	0.871302	0.698001
0.008829	1.02711	0.973604
0.064697	1.38202	0.811295
0.021027	0.703029	0.603989
0.045686	0.940897	1.67926
0	1.10038	0.969359

## Sheet: Fig.S3
Fig.S3a				Fig.S3b			Fig.S3c				Fig.S3d
Serum KIM-1 (ng/mL)				Serum KIM-1 (ng/mL)			Serum NGAL (μg/mL)				Serum NGAL (μg/mL)
Baseline	U-IRI	IRI/CL-NX		Survive	Die		Baseline	U-IRI	IRI/CL-NX		Survive	Die
0.048	3.581	9.725		9.725	12.959		0.112	3.581	5.299		5.299	7.03
0.028	3.002	11.652		11.652	7.786		0.085	3.002	6.662		6.662	7.742
0.021	4.007	11.47		11.47	7.486		0.079	4.007	7.364		7.364	7.042
0.054	3.763	8.377		8.377	14.411		0.094	3.763	6.583		6.583	7.422
0.023	3.285	12.507		12.507	7.473		0.064	3.285	7.44		7.44	7.412
0.027	4.541	12.089		12.089	10.205		0.132	3.145	7.927		7.927	8.057
0.066	4.016	13.67		13.67	3.882		0.128	3.735	9.389		9.389	7.424
0.025	6.68	7.359		7.359	9.55		0.189	3.08	7.155		7.155	5.437
0.136	6.918	5.43		5.43	6.92		0.094	4.14	6.842		6.842	7.455
0.028	3.061	14.968		14.968	7.541		0.082	4.193	9.196		9.196	7.481
0.043	3.684	1.286		1.286	12.639		0.08	3.848	8.434		8.434	10.712
0.011	2.518	11.884		11.884	11.427		0.096	4.493	9.59		9.59	9.029
	0.7	8.384		8.384	0.418		0.49	5.666	6.828		6.828	9.802
	4.343	0.636		0.636	12.286		0.135	4.459	6.965		6.965	9.846
	3.823	9.983		9.983	15.491		0.435	5.121	10.461		10.461	8.518
	2.845	13.7		13.7	16.161		0.278	3.665	10.057		10.057	9.779
	2.179	8.088		8.088				4.283	7.03
	1.954	4.744		4.744					7.742
	2.663	5.59		5.59					7.042
	1.895	10.778		10.778					7.422
	1.992	9.897		9.897					7.412
	3.261	8.861		8.861					8.057
	1.835	1.374		1.374					7.424
	1.033	3.922		3.922					5.437
		1.795		1.795					7.455
		12.959							7.481
		7.786							10.712
		7.486							9.029
		14.411							9.802
		7.473							9.846
		10.205							8.518
		3.882							9.779
		9.55
		6.92
		7.541
		12.639
		11.427
		0.418
		12.286
		15.491
		16.161

## Sheet: Fig.S5
Fig.S5
		IRI/CL-NX										U-IRI
Cd68	Day 0 (Control)	0.02512	0.02521	0.02946	0.0253	0.02377	0.02477	0.02098	0.02164	0.02091	0.01629
	Day 1	0.03202	0.04284	0.03915	0.0487	0.03071	0.03349	0.03553	0.04025	0.0625	0.04887	0.04497	0.06037	0.05692	0.06745	0.06037	0.061	0.08808	0.07536	0.10188	0.05007
	Day 7	0.05811	0.23816	0.25437	0.11949	0.25971	0.06037	0.16899	0.07589	0.08021	0.12116	0.14917	0.19012	0.15767	0.15177	0.17254	0.18946	0.20027	0.1966	0.22427	0.19255
	Day 14	0.23734	0.13121	0.17924	0.10013	0.13679	0.11072	0.14711	0.05954	0.52486	0.22068	0.23407	0.36098	0.17739	0.28126	0.43077	0.30993	0.35233	0.34151	0.3499	0.39915
	Day 30	0.09235	0.10832	0.10932	0.0594	0.23005	0.10319	0.05007	0.08276	0.08323	0.28618	0.32086	0.17434	0.29525	0.30993	0.25762	0.22324	0.26122	0.26856	0.23761	0.3179
		IRI/CL-NX										U-IRI
Arg1	Day 0 (Control)	8e-05	0.00018	0.00017	9e-05	0.00015	0.0001	9e-05	9e-05	2e-05	0.00047
	Day 1	0.00888	0.0035	0.00269	0.01692	0.01541	0.0123	0.00409	0.00694	0.00298	0.00643	0.01024	0.01217	0.01113	0.00979	0.01795	0.03125	0.00849	0.01003	0.02127	0.01351
	Day 7	0.00235	0.15336	0.09944	0.02469	0.18238	0.00414	0.18816	0.01978	0.03665	0.08162	0.03942	0.03326	0.0168	0.03665	0.05219	0.05594	0.04803	0.06652	0.07589	0.07766
	Day 14	0.07966	0.01017	0.04081	0.01669	0.00829	0.03528	0.02026	0.00081	0.12371	0.06337	0.01152	0.05165	0.0114	0.00873	0.06792	0.04921	0.0733	0.00834	0.01525	0.01031
	Day 30	0.00056	0.00116	0.00168	0.00127	0.01782	0.00346	0.00067	0.00214	0.00077	0.01342	0.00161	0.00207	0.00139	0.00202	0.00168	0.00138	0.0016	0.00312	0.00146	0.004
		IRI/CL-NX										U-IRI
Msr1	Day 0 (Control)	0.00219	0.00236	0.0017	0.00242	0.00206	0.00172	0.00184	0.00185	0.00199	0.00222
	Day 1	0.00622	0.00528	0.00508	0.01837	0.00776	0.00879	0.00784	0.00809	0.00613	0.00474	0.03136	0.02711	0.01675	0.03136	0.02711	0.03114	0.02787	0.01897	0.0445	0.0152
	Day 7	0.01754	0.09717	0.11636	0.03311	0.01332	0.10782	0.07263	0.01942	0.03139	0.05256	0.04825	0.05195	0.04904	0.05652	0.06236	0.06629	0.07994	0.06228	0.08597	0.07966
	Day 14	0.06645	0.02241	0.0261	0.01253	0.02426	0.01774	0.01714	0.0116	0.06808	0.06553	0.04698	0.07313	0.02746	0.05975	0.11423	0.08859	0.0965	0.05692	0.04709	0.06308
	Day 30	0.01062	0.01434	0.01471	0.00833	0.05065	0.0152	0.00599	0.01116	0.01305	0.0653	0.0444	0.02441	0.03111	0.04299	0.03154	0.02862	0.02876	0.03349	0.03965	0.03428
		IRI/CL-NX										U-IRI
Mrc1	Day 0 (Control)	0.0057	0.00566	0.00566	0.00789	0.00607	0.00673	0.00558	0.00564	0.00588	0.0058
	Day 1	0.00197	0.0024	0.00213	0.00344	0.0019	0.00174	0.00205	0.00204	0.00335	0.00324	0.00323	0.00417	0.00395	0.00363	0.00402	0.00411	0.00446	0.00376	0.0057	0.00383
	Day 7	0.02538	0.10658	0.14509	0.04803	0.11867	0.01971	0.0751	0.02556	0.04639	0.06016	0.05517	0.06058	0.06584	0.06272	0.07105	0.102	0.10153	0.0773	0.10882	0.08697
	Day 14	0.07668	0.03504	0.05872	0.02778	0.04737	0.04025	0.04466	0.02807	0.08077	0.14063	0.08077	0.13584	0.05498	0.12631	0.12674	0.10844	0.13305	0.12941	0.14509	0.12674
	Day 30	0.02816	0.03019	0.02866	0.0116	0.02797	0.01652	0.00817	0.01013	0.00999	0.02112	0.10475	0.10048	0.10695	0.10958	0.09572	0.06185	0.07695	0.07105	0.0647	0.03821
		IRI/CL-NX										U-IRI
Pdgfb	Day 0 (Control)	0.03834	0.03019	0.03874	0.03147	0.03781	0.03678	0.04528	0.03338	0.03888	0.02655
	Day 1	0.03553	0.03326	0.03678	0.04819	0.03528	0.02418	0.01494	0.01573	0.02749	0.01951	0.04887	0.05555	0.05219	0.05613	0.04225	0.05077	0.05594	0.04704	0.05672	0.0445
	Day 7	0.07056	0.10695	0.12543	0.10584	0.11908	0.04011	0.08276	0.05042	0.07615	0.07589	0.09944	0.14459	0.10732	0.11111	0.12285	0.24316	0.38068	0.32836	0.32534	0.29799
	Day 14	0.09343	0.05517	0.09056	0.07056	0.08962	0.06722	0.06652	0.04528	0.10511	0.12896	0.10048	0.16043	0.0974	0.18621	0.20519	0.16494	0.25703	0.20166	0.22068	0.15822
	Day 30	0.0445	0.04152	0.04688	0.03874	0.03479	0.04607	0.01924	0.02987	0.02926	0.03479	0.07032	0.08276	0.08391	0.11111	0.10224	0.1092	0.10083	0.12763	0.11227	0.06584
		IRI/CL-NX										U-IRI
Tgfb1	Day 0 (Control)	0.04081	0.03955	0.05094	0.03955	0.04359	0.0487	0.0546	0.04109	0.04528	0.03349
	Day 1	0.03349	0.03303	0.03652	0.06079	0.03528	0.02836	0.01826	0.02288	0.03888	0.03191	0.0647	0.08105	0.07668	0.08247	0.06935	0.07589	0.07966	0.05594	0.09056	0.06058
	Day 7	0.07204	0.14459	0.17678	0.12851	0.17556	0.06207	0.11867	0.07081	0.10695	0.12631	0.11227	0.14112	0.13584	0.12851	0.15987	0.17966	0.18091	0.15248	0.21415	0.15248
	Day 14	0.13774	0.07081	0.11744	0.09473	0.10807	0.08778	0.089	0.05652	0.15932	0.17434	0.13584	0.20448	0.12587	0.25174	0.21539	0.19345	0.22609	0.23651	0.26425	0.25792
	Day 30	0.08538	0.08077	0.0887	0.05007	0.06185	0.05147	0.03136	0.0364	0.03969	0.07032	0.19547	0.20166	0.18365	0.20096	0.19615	0.12718	0.1387	0.1502	0.14112	0.0991

## Sheet: Fig.S15
Fig.S15
		IRI/CL-NX										U-IRI
Ccl7	Day 0 (Control)	0.0015	0.0015	0.00209	0.00305	0.00185	0.00274	0.00264	0.00153	0.00055	0.00189
	Day 1	0.00236	0.00116	0.00119	0.00474	0.00214	0.0012	0.001584	0.001	0.00068	0.0077	0.01891	0.02998	0.02886	0.02503	0.05024	0.04081	0.02655	0.0212	0.01278	0.00146
	Day 7	0.02711	0.091577	0.0819	0.02172	0.0625	0.00539	0.05975	0.00832	0.01546	0.04623	0.08304	0.05672	0.03997	0.04081	0.03716	0.02296	0.03821	0.0318	0.04053	0.0477
	Day 14	0.06538	0.02385	0.12414	0.02826	0.08538	0.07007	0.07615	0.01213	0.06426	0.06493	0.05852	0.11744	0.05183	0.1092	0.20306	0.2842	0.27263	0.12674	0.13774	0.15443
	Day 30	0.002339	0.005318	0.008461	0.004996	0.089297	0.01278	0.00284	0.005621	0.003377	0.0732	0.00803	0.00784	0.00537	0.00923	0.00888	0.01027	0.01132	0.01314	0.01269	0.02344

## Sheet: Fig.S18
Fig.S18b
		IRI/CL-NX										U-IRI
Ltb	Day 0 (Control)	0.00327	0.0029	0.00346	0.00628	0.00225	0.00388	0.0015	0.00119	0.00176	0.002849
	Day 1	0.00222	0.00222	0.001076	0.000522	0.001011	0.000838	0.00255	0.002248	0.00097	0.000383	0.00259	0.00353	0.00278	0.00173	0.00198	0.0025	0.00171	0.00108	0.00105	0.00442
	Day 7	0.00351	0.00664	0.00926	0.00798	0.00617	0.00556	0.00205	0.00191	0.00221	0.00228	0.0123	0.00809	0.01113	0.0116	0.00979	0.00729	0.00501	0.00293	0.00228	0.00249
	Day 14	0.024067	0.007949	0.012736	0.012049	0.010784	0.013745	0.003632	0.012164	0.005563	0.011598	0.03821	0.03703	0.01826	0.02926	0.03061	0.06584	0.01618	0.00939	0.0137	0.0106
	Day 30	0.00809	0.00699	0.00554	0.00846	0.0136	0.00939	0.00236	0.00498	0.00396	0.01686	0.03703	0.00626	0.01852	0.03292	0.02692	0.03504	0.01222	0.01563	0.01226	0.01807
		IRI/CL-NX										U-IRI
Cd40lg	Day 0 (Control)	0.000525	0.000439	0.000676	0.00047	0.000497	0.000605	0.000686	0.000516	0.000561	0.000395
	Day 1	0.001069	0.000424	0.000405	0.000649	0.000868	0.000827	0.000166	0.000127	0.000506	0.000137	0.000838	0.001058	0.000715	0.001025	0.001103	0.001001	0.000769	0.000674	0.000416	0.000126
	Day 7	0.001182	0.000698	0.000647	0.00093	0.000477	0.000667	0.000553	0.000688	0.00074	0.000531	0.000587	0.00094	0.000748	0.000824	0.000399	0.000743	0.000777	0.00079	0.000653	0.000522
	Day 14	0.00074	0.00078	0.000683	0.001032	0.001022	0.001106	0.001665	0.001075	0.001065	0.001372	0.001614	0.001425	0.000927	0.002108	0.001329	0.00181	0.002086	0.002029	0.001841	0.002043
	Day 30	0.001325	0.001316	0.001018	0.001065	0.001275	0.000947	0.000918	0.00093	0.000927	0.001258	0.002524	0.000844	0.001706	0.002577	0.001339	0.002267	0.003496	0.003262	0.002899	0.00136

## Sheet: Fig.S22
Fig.S22c
		IRI/CL-NX										U-IRI
H2-Ab1	Day 0 (Control)	0.06561	0.02711	0.06079	0.06272	0.04343	0.04753	0.05498	0.06272	0.04955	0.03114
	Day 1	0.022406	0.018389	0.013985	0.019573	0.012259	0.011359	0.033466	0.015041	0.014989	0.01132	0.0182	0.01795	0.01657	0.0221	0.02256	0.01826	0.02906	0.0112	0.02026	0.02352
	Day 7	0.12718	0.07856	0.08747	0.1426	0.15713	0.05872	0.06675	0.11149	0.18049	0.2357	0.09841	0.05995	0.42191	0.20306	0.16494	0.13726	0.3276	0.16043	0.10048	0.11826
	Day 14	0.2842	0.31864	0.28126	0.24065	0.36985	0.27932	0.25087	0.26517	0.47963	0.62851	0.65293	0.69979	0.56448	1.14076	0.40332	0.54715	1.03168	0.90752	0.72447	0.95264
	Day 30	0.215387	0.258816	0.144086	0.12896	0.089003	0.195467	0.07668	0.106949	0.249135	0.159068	0.41466	0.13121	0.48802	0.95926	0.49483	0.52486	0.61344	1.00696	0.51584	0.27357

## Sheet: Fig.S23
Fig.S23a
Kidney/body (g/g)	Isotype	0.00351	0.00329	0.00257	0.00281	0.0027	0.00353	0.00293	0.00296
	Ab-Thy1.2	0.00326	0.00327	0.00326	0.00332	0.00353	0.00252	0.00337	0.00294	0.00279
Fig.S23b
	Isotype								Ab-Thy1.2
Cd3e	0.01852	0.02797	0.02538	0.11703	0.09182	0.07407	0.05274	0.04239	0.01865	0.00699	0.00852	0.00716	0.00397	0.03326	0.00388	0.00692	0.01998
Lrp2	0.78731	0.27074	0.58845	0.30355	0.52668	0.43077	0.21991	0.3025	0.67596	0.37501	0.31425	0.49827	0.29423	0.21764	0.42632	0.18301	0.44596
Slc34a1	1.23542	1.3333	1.32409	1.01045	1.48968	2.31338	0.96594	1.18921	1.87905	1.6358	0.83799	2.74157	1.29684	0.71203	1.99308	0.91067	2.18859

## Sheet: Fig.S24
Fig.S24a
Kidney/body (g/g)	Isotype	0.00322	0.00206	0.00202	0.00251	0.0025	0.00263	0.00204	0.00279	0.00245
	Ab-Ly6G	0.00228	0.00209	0.00193	0.00282	0.00227	0.00329
Fig.S24b
	Isotype									Ab-Ly6G
Cd3e	0.00498	0.00367	0.00373	0.00246	0.00202	0.00257	0.00246	0.00383	0.0026	0.00079	0.00105	0.00152	0.00069	0.00196	0.00192
Lrp2	0.51406	0.35973	0.30355	0.43077	0.60921	0.2357	0.32874	0.65293	0.29423	0.48297	0.21242	0.21839	0.53403	0.23326	0.39639
Slc34a1	2.45377	0.6029	0.93627	0.96259	2.25012	0.77647	1.32409	1.39474	1.53688	1.7411	0.58642	0.55287	1.72309	0.54715	1.26138
