# Supplementary material for: Immune-mediated tubule atrophy promotes acute kidney injury to chronic kidney disease transition
Source: Nat Commun. 2022 Aug 19;13:4892. doi: 10.1038/s41467-022-32634-0 (PMC9391331; doi:10.1038/s41467-022-32634-0)
Supplement: Supplementary file 3 — Source Data [file 41467_2022_32634_MOESM3_ESM.zip › 292508_2_related_ms_6688414_r33zpm.xlsx]

## Sheet: Fig.1
Fig.1a	Kidney/body (g/g)
		IRI/CL-NX
	Day 1	0.00768	0.00658	0.00798	0.00839	0.0087	0.00881	0.00562	0.00693	0.00632	0.0071
	Day 7	0.00768	0.01184	0.01181	0.01247	0.01202	0.00889	0.01131	0.008	0.00832	0.01016
	Day 14	0.01	0.00884	0.00895	0.00832	0.00778	0.01	0.01078	0.00908	0.01128	0.01079
	Day 30	0.00774	0.00722	0.00691	0.00874	0.00952	0.00797	0.00861	0.01046	0.00933	0.00968
		U-IRI
	Day 1	0.00765	0.00674	0.0071	0.00688	0.00809	0.00714	0.00612	0.00554	0.00551	0.00669
	Day 7	0.00798	0.00877	0.00692	0.00838	0.0062	0.00543	0.00765	0.00798	0.00719	0.00771
	Day 14	0.00462	0.0043	0.00495	0.00391	0.00566	0.00545	0.0057	0.00434	0.0042	0.00369
	Day 30	0.00351	0.00236	0.00279	0.0029	0.00191	0.00259	0.00249	0.00212	0.00276	0.00246
Fig.1b	Kidney weight (mg)
	Age-matched normal control	149.1	143.4	155.7	133.7	129	144.1	140.6	139.8	133.1	174.9
	IRI/CL-NX	151	171.9	160.4	216	197	192	217	248	223	210
	U-IRI	79	55	63	70	46.2	59.6	58.6	51.4	63.2	63
Fig.1b	Cross-section area (mm2)
	Age-matched normal control	5.27413	5.32781	5.30509	4.6954	5.33317	4.61246	4.69093	4.10427	5.24656
	IRI/CL-NX	5.26933	4.73423	5.85779	6.50071	5.28701	6.96957	5.36303	5.38435	5.47909	6.24493
	U-IRI	2.5408	2.87525	3.0936	2.91793	3.52281	3.34285	2.95903	3.21734	2.96747	3.30588
Fig.1e	KSP-Cadherin+ area (mm2)
	IRI/CL-NX	3.21358	3.70441	3.68403	3.36343	3.96556	2.9114	3.27497	2.94917	3.33677	3.0399
	U-IRI	1.26718	1.4952	1.73079	1.68905	1.86864	1.57978	1.29608	1.39339	1.66838	1.61931
	KSP-Cadherin+ area %
	IRI/CL-NX	86.76	71.57	74.64	71.28	75.19	67.02	61.51	58.51	52.99	56.37
	U-IRI	56.51	62.15	66.2	65.39	64.45	53.75	48.5	54.1	59.04	63.35
Fig.1g	LTL+ area/section (mm2)
	IRI/CL-NX	0.994519	0.949263	1.01025	1.07432	1.33754	0.760577	1.35416	1.15757	1.0562	1.0199
	U-IRI	0.279541	0.329285	0.419664	0.417038	0.579698	0.459462	0.365163	0.397673	0.552264	0.449599
	LTL+ area %
	IRI/CL-NX	24.6376	21.6558	21.3392	18.34	20.5753	14.3858	19.4297	21.5842	19.6161	18.6144
	U-IRI	11.0021	11.4524	13.5656	14.2923	16.4556	16.728	15.1229	15.2532	14.0543	13.6
Fig.1i	Megalin+ area (mm2)
	IRI/CL-NX	0.374509	0.526158	0.538039	0.485442	0.735422	0.681582	0.630908	0.459361	0.551181	0.47403
	U-IRI	0.151867	0.084662	0.256916	0.183891	0.112465	0.161622	0.179114	0.160414	0.246107	0.176723
	Megalin+ area %
	IRI/CL-NX	8.98764	10.0712	11.1299	8.57772	10.9149	9.45567	11.4732	8.04597	9.65964	7.92916
	U-IRI	5.96912	3.92608	6.9794	6.58189	4.56055	5.75607	5.82099	5.46006	7.78837	6.17804

## Sheet: Fig.2
Fig.2a
		IRI/CL-NX										U-IRI
Lrp2	Day 0 (Control)	2.13613	2.11404	2.69447	2.2974	2.91804	2.15846	2.94854	3.29436	2.34567	2.47851
	Day 1	0.135372	0.216134	0.25437	0.307786	0.170755	0.272627	0.249767	0.177152	0.335643	0.275476	0.382889	0.280292	0.217638	0.424842	0.232451	0.317538	0.242322	0.235696	0.246558	0.327661
	Day 7	1.23542	0.397768	0.450625	1	0.537747	0.867539	0.455335	0.714497	0.70466	0.588453	0.346277	0.51943	0.584389	0.221442	0.242322	0.373712	0.410371	0.505226	0.181747	0.337978
	Day 14	0.449066	0.795536	0.482968	0.795536	0.80107	0.920188	0.898132	1.34394	0.655197	0.630689	0.49827	0.132127	0.234068	0.288172	0.280292	0.186856	0.213899	0.275476	0.284204	0.306721
	Day 30	1.48452	1.75321	1.23542	0.913831	0.369847	0.524858	1.01748	0.90125	0.849685	0.423373	0.404721	0.418994	0.323088	0.436786	0.607097	0.523042	0.588453	0.510506	0.333325	0.539614
		IRI/CL-NX										U-IRI
Slc34a1	Day 0 (Control)	3.88919	4.68961	4.957	4.24119	6.86599	5.07873	10.5385	8.21043	7.96938	6.83238
	Day 1	0.420293	0.776183	0.744564	0.452023	0.539415	0.864219	0.600735	0.35827	0.784295	0.531989	1.22643	0.699535	0.8916	0.694703	0.418839	1.1724	1.06398	0.513867	0.48953	0.739707
	Day 7	2.28069	0.539415	1.36081	2.53937	2.09866	3.39749	1.30086	2.33669	2.2728	1.67536	1.42847	2.50441	2.06977	0.814772	1.73444	1.15626	1.5795	1.86538	0.249043	0.650431
	Day 14	3.06199	2.13534	4.90573	4.06842	3.18097	2.42749	3.23658	3.70589	2.33669	4.67339	2.97826	0.393509	1.67536	2.70282	1.29188	0.630456	1.01359	1.81437	1.82699	2.46993
	Day 30	4.68961	6.65514	3.69217	4.93985	2.03421	3.24781	2.59272	3.05139	2.80785	1.7832	1.80809	0.7093	0.724204	2.69347	2.4191	1.91782	3.22538	2.36111	2.61076	2.4785
		IRI/CL-NX										U-IRI
Slc13a3	Day 0 (Control)	0.534497	0.4393	0.491238	0.606534	0.41353	0.637295	0.596475	0.487461	0.457238	0.603185
	Day 1	0.0167141	0.0531144	0.0183791	0.0625675	0.0204108	0.0241603	0.0321081	0.0135412	0.0157431	0.0304988	0.195116	0.10631	0.118419	0.207455	0.0831062	0.18478	0.178542	0.134385	0.102026	0.0921568
	Day 7	0.221009	0.193158	0.325347	0.258457	0.276146	0.26833	0.2165	0.268902	0.220247	0.267376	0.165059	0.202643	0.116535	0.175409	0.187562	0.148704	0.144376	0.154395	0.204654	0.219991
	Day 14	0.142086	0.147762	0.16307	0.194546	0.222091	0.184196	0.170464	0.218554	0.12788	0.129697	0.070276	0.0146056	0.0795705	0.0597452	0.0326943	0.0234845	0.0195663	0.0684184	0.0427599	0.0385256
	Day 30	0.531819	0.457002	0.312664	0.204917	0.146501	0.176903	0.448573	0.650181	1.02886	0.0304317	0.114599	0.164616	0.235642	0.194898	0.251207	0.0647086	0.0896196	0.0798745	0.130391	0.0819028
		IRI/CL-NX										U-IRI
Havcr1	Day 0 (Control)	0.0231154	0.0124303	0.00752027	0.00903663	0.0112417	0.0124734	0.0148335	0.0151452	0.00666121	0.019709
	Day 1	7.11074	6.02099	6.16884	8.57419	7.21	5.81589	2.31338	4.25748	3.71922	5.18736	4.65893	5.20537	7.28536	5.42642	5.95871	4.62675	6.45313	7.94474	7.3615	6.34227
	Day 7	0.662044	1.89868	1.95884	1.72907	2.04911	0.50874	2.59368	0.986233	1.32869	2.83825	2.59368	2.79917	3.43426	3.22657	4.27226	4.92458	4.67511	3.39874	4.25748	3.87716
	Day 14	1.6529	0.907519	1.68763	0.861546	1.77769	1.55833	1.5966	0.0911888	3.42238	2.17347	1.98618	2.33755	2.15099	3.61752	3.20428	3.2154	3.36359	3.89062	3.13834	1.88557
	Day 30	0.333325	0.534033	0.659754	0.514057	0.32197	0.666649	0.562529	0.417544	0.552865	0.65293	0.25437	0.353553	0.404721	0.876606	0.50874	0.604997	0.552865	0.702222	0.757858	0.726986
		IRI/CL-NX										U-IRI
Vcam1	Day 0 (Control)	0.0291827	0.0172427	0.0216212	0.0232036	0.0230536	0.0266155	0.0232477	0.0221097	0.0183398	0.0168013
	Day 1	0.0160601	0.0217045	0.0106703	0.0202162	0.020121	0.0133076	0.0699199	0.0333699	0.0140195	0.0199888	0.0327007	0.0417472	0.030455	0.0367858	0.0589948	0.0518686	0.0575219	0.0424928	0.0536599	0.0749395
	Day 7	0.119567	0.217469	0.258469	0.224185	0.184647	0.106323	0.323177	0.157995	0.21582	0.414675	0.561885	0.552953	0.94076	0.749732	0.570449	0.770183	0.802127	0.787284	0.693586	0.78759
	Day 14	0.557021	0.339175	0.586938	0.294641	0.36038	0.370197	0.480871	0.0489735	0.603353	0.659218	0.739444	1.07941	1.03402	1.0061	1.10893	0.847474	0.821273	1.23446	1.06419	0.896383
	Day 30	0.292949	0.314137	0.291818	0.108637	0.244605	0.194681	0.206724	0.341463	0.257529	0.17913	0.347087	0.336008	0.483572	0.710145	0.530288	0.559271	0.449762	0.414039	0.710251	0.592764
Fig.2c
		IRI/CL-NX								U-IRI
Megalin+ Area (%)	Day 0 (Control)	14.0674	16.2331	15.6701	17.909	16.1973	17.3547	17.239	17.239
	Day 1	17.5387	16.062	13.4821	16.0845	13.3156	11.3382	11.824	18.7004	14.182	12.6108	16.0802	14.3755	16.2881	13.399	16.8439	15.0171
	Day 7	8.11367	11.5006	10.429	10.6014	9.93863	8.59763	8.49833	5.50733	9.89456	10.6911	6.52411	9.806	10.8097	5.54978	4.76633	7.72278
	Day 14	11.2088	9.44343	13.1514	15.6014	12.1044	13.201	13	13.1413	8.12417	2.802	8.4834	6.30583	4.904	4.649	8.05371	11.5127
	Day 30	9.7395	13.1907	9.07362	12.6809	13.1519	18.2326	15.4391	15.4391	4.9845	4.8626	6.7898	8.6712	8.86583	7.70567	9.61257	7.51871
		IRI/CL-NX								U-IRI
KIM-1+ Area (%)	Day 0 (Control)	0.001697	0.003918	0.00297	0.041516	0.016333	0.0315	0.015	0.028333
	Day 1	4.5625	4.26529	4.38929	4.89483	6.47425	5.96522	5.37662	5.13462	4.94567	4.08517	4.01733	5.06183	3.73143	5.81478	4.19	5.1375
	Day 7	3.25133	2.14544	3.61056	0.878125	1.10537	0.45575	1.46378	1.98433	2.41433	2.316	2.47411	2.17811	2.4485	2.672	2.31844	2.567
	Day 14	1.86956	1.62429	0.596222	1.22362	1.3534	0.852	1.7754	1.32522	3.66383	2.7636	2.1898	2.88967	2.941	1.95933	2.31143	2.16811
	Day 30	0.300167	0.220667	0.350875	0.562429	0.3005	0.636875	0.5455	0.503556	0.29475	0.193	0.6284	0.1336	0.7695	0.417667	0.928286	0.820286

## Sheet: Fig.4
Fig.4a
		IRI/CL-NX										U-IRI
Adgre1	Day 0 (Control)	0.0142292	0.0143282	0.0145786	0.0193034	0.0141309	0.0135553	0.0113592	0.0113592	0.0110103	0.00770494
	Day 1	0.00107608	0.00126206	0.00139067	0.00692006	0.00116134	0.00145476	0.000712412	0.000732441	0.00191293	0.000927092	0.00985451	0.0103087	0.00888138	0.0101316	0.00820091	0.0107092	0.0117597	0.00854917	0.0157337	0.00575886
	Day 7	0.0500669	0.111491	0.164368	0.121161	0.0997873	0.0512964	0.0899333	0.060371	0.0810525	0.106579	0.0824692	0.114626	0.135372	0.104386	0.102593	0.0949514	0.0951711	0.106579	0.106826	0.0802141
	Day 14	0.151774	0.11744	0.124568	0.0656073	0.0911888	0.0758872	0.0827556	0.066293	0.151774	0.19751	0.136787	0.192776	0.127627	0.18621	0.214641	0.166662	0.192109	0.178006	0.205898	0.193446
	Day 30	0.05818	0.0598156	0.0595399	0.0328036	0.049836	0.0455417	0.0213444	0.027489	0.042101	0.0448111	0.152477	0.104869	0.171546	0.182167	0.16647	0.113178	0.129408	0.149339	0.132127	0.101063
		IRI/CL-NX										U-IRI
Itgax	Day 0 (Control)	0.00180348	0.00148019	0.00263132	0.00138586	0.002267	0.0021299	0.0017481	0.0016538	0.00183501	0.00171806
	Day 1	0.000303714	0.000431007	0.000325512	0.00132481	0.000295409	0.000326642	0.000219271	0.000161073	0.000358684	0.000265316	0.00208607	0.00234695	0.00270529	0.00327339	0.00376013	0.00304361	0.00230663	0.00137629	0.00182233	0.00180348
	Day 7	0.00701666	0.00759887	0.0120904	0.00971884	0.00834426	0.00548611	0.00497875	0.00361948	0.0044871	0.00746832	0.00817254	0.0133224	0.0129581	0.0093553	0.00650155	0.0114911	0.0117597	0.00705731	0.0107837	0.00952983
	Day 14	0.0146293	0.0067542	0.0119239	0.00831539	0.00734002	0.0102374	0.0099575	0.00694408	0.0166885	0.0153566	0.0108964	0.0178863	0.0116381	0.0277763	0.0214185	0.0260062	0.0278728	0.032352	0.030501	0.0297699
	Day 30	0.0067542	0.00728932	0.00778547	0.00431926	0.0109645	0.00654677	0.00273357	0.00441002	0.00410046	0.00486993	0.0303955	0.0103444	0.0194377	0.0220206	0.0183892	0.0185171	0.0196408	0.022328	0.0218685	0.0154634
		IRI/CL-NX										U-IRI
Ly6g	Day 0 (Control)	0.000652155	0.000473148	0.000484075	0.00050517	0.000576996	0.000568552	0.000660246	0.000745525	0.000747219	0.000379135
	Day 1	0.0018669	0.00139405	0.00121577	0.00107998	0.00150678	0.00116616	0.00251539	0.00239626	0.00178399	0.000973184	0.00167859	0.00130283	0.00110038	0.00183855	0.00166334	0.00193349	0.00211621	0.00162585	0.00188435	0.00158643
	Day 7	0.00129007	0.00148965	0.00112786	0.00229446	0.000543016	0.0019839	0.00115488	0.00111016	0.00110252	0.00079627	0.00268979	0.00103472	0.0010678	0.00271537	0.00133631	0.000707598	0.000831374	0.000516131	0.00116878	0.00052333
	Day 14	0.00409899	0.00590959	0.00318911	0.00543424	0.00363981	0.00539236	0.00224853	0.00376013	0.00438002	0.00690933	0.012411	0.00775845	0.00379668	0.00542845	0.00892289	0.0348374	0.00885326	0.00188983	0.00264793	0.00173292
	Day 30	0.00125195	0.00155503	0.00140278	0.00277611	0.0056089	0.00303543	0.002366	0.00511865	0.00359584	0.019075	0.0047187	0.00276894	0.00196515	0.00224745	0.0025688	0.00403715	0.00294623	0.00279475	0.00409703	0.00884118
		IRI/CL-NX										U-IRI
Cd3e	Day 0 (Control)	0.0128241	0.00988872	0.0126038	0.0139364	0.00925854	0.0116381	0.00872881	0.00860863	0.0101316	0.00687226
	Day 1	0.00116941	0.00106865	0.000510784	0.000709948	0.00106495	0.000526967	0.00122331	0.00104303	0.00193292	0.000911165	0.00139067	0.00146997	0.0017481	0.00193292	0.004044	0.00154841	0.00227487	0.00207885	0.00270529	0.00164808
	Day 7	0.00615084	0.00287943	0.00552427	0.0105618	0.00193292	0.00900536	0.00496153	0.00822938	0.00803214	0.00713931	0.00803214	0.0109343	0.019709	0.0110869	0.0109343	0.00837323	0.0115978	0.00652412	0.00524442	0.00612956
	Day 14	0.0251203	0.0157337	0.0164588	0.0211236	0.025471	0.0175182	0.023357	0.0180733	0.0177013	0.0268302	0.0423939	0.0633725	0.0350364	0.0810525	0.0459115	0.0480273	0.0540336	0.108819	0.0791098	0.114229
	Day 30	0.0358968	0.0272992	0.0196408	0.00792156	0.0101667	0.0105253	0.0109343	0.00849012	0.0187106	0.0225614	0.166086	0.0844944	0.0842021	0.122428	0.0563282	0.073812	0.142102	0.107693	0.101532	0.0379436
		IRI/CL-NX										U-IRI
Cd4	Day 0 (Control)	0.00378629	0.00376013	0.00365731	0.00439476	0.00370837	0.00504825	0.00484261	0.00400218	0.00451831	0.00300171
	Day 1	0.00193292	0.00225134	0.00187356	0.00208607	0.00184777	0.00192624	0.00231463	0.00222035	0.00365731	0.00195312	0.00150085	0.00164238	0.00153239	0.00176025	0.00249802	0.0021822	0.00264045	0.00193963	0.00229069	0.00243815
	Day 7	0.00628009	0.004534	0.00625836	0.00721392	0.00562083	0.00579892	0.00515433	0.00522628	0.00628009	0.00571908	0.00808801	0.00636775	0.00820091	0.00687226	0.00621513	0.0043644	0.00602426	0.00579892	0.00315094	0.00499604
	Day 14	0.00958504	0.0106353	0.0105985	0.010202	0.0137445	0.00985451	0.0118826	0.0118415	0.0130031	0.017579	0.0171577	0.0276802	0.014082	0.0300811	0.0191038	0.0289559	0.0245183	0.0292585	0.0302903	0.029462
	Day 30	0.0121744	0.00978644	0.00789415	0.00689612	0.00567958	0.00583925	0.00666121	0.00485942	0.00604518	0.00968522	0.0449667	0.0189718	0.0245183	0.029977	0.0170392	0.0275845	0.029977	0.0275845	0.0343154	0.0116785
		IRI/CL-NX										U-IRI
Cd8a	Day 0 (Control)	0.00668434	0.0052809	0.00598265	0.00682479	0.00506578	0.00752027	0.00552427	0.00524442	0.0066152	0.00315094
	Day 1	0.00190631	0.00220501	0.00134797	0.000946572	0.00171212	0.00141009	0.00341239	0.00265882	0.00316188	0.000943297	0.00104303	0.00189314	0.00191957	0.002267	0.00230663	0.00283979	0.00347204	0.00261314	0.00248076	0.00212253
	Day 7	0.00497875	0.00615084	0.0033771	0.0073655	0.00189972	0.00728932	0.0044871	0.00628009	0.00632377	0.00571908	0.00808801	0.00517222	0.00754638	0.0065695	0.00501338	0.00389274	0.00464534	0.00271468	0.00248938	0.00290953
	Day 14	0.0125602	0.00762525	0.00857885	0.0107837	0.0117191	0.00752027	0.00817254	0.00711461	0.010273	0.0135553	0.0230355	0.019915	0.0100268	0.0330318	0.0118826	0.0438889	0.0153034	0.050942	0.0314674	0.0370341
	Day 30	0.0134151	0.00508337	0.00885066	0.00571908	0.00851959	0.00625836	0.00567958	0.00739108	0.00999207	0.0183255	0.0618535	0.0321286	0.0285572	0.0445016	0.0256482	0.0259162	0.0486978	0.041092	0.0251203	0.0174576
Fig.4c
		Cortex										Outer medulla
F4/80+ area (%)	Control	4.3643	5.5683	2.005	2.0793	5.1313	4.1833	3.7087	1.59	1.2685	1.5587	2.4335	3.0795	1.21	1.3815	3.3205	2.2255	3.0555	2.5625	2.9947	2.3073
	U-IRI	24.5567	28.6917	17.1903	22.0557	22.2703	19.6253	21.02	20.5067	24.449	20.6833	27.817	29.329	24.755	25.122	28.8795	20.0025	23.9805	26.841	27.4045	25.26
	IRI/CL-NX	10.541	19.3088	15.6658	8.045	6.224	4.5565	13.1938	10.994	13.8638	12.406	14.482	22.9385	20.532	14.422	14.524	6.4015	21.046	22.5155	18.618	18.444
		Cortex										Outer medulla
CD11c+ area (%)	Control	0.10067	0.15133	0.14967	0.11867	0.09767	0.06033	0.13133	0.125	0.085	0.17433	0.04033	0.06433	0.04433	0.04733	0.01267	0.03033	0.04433	0.061	0.03933	0.061
	U-IRI	3.64933	6.10117	3.755	3.64333	2.54783	3.65083	3.707	4.30567	4.85633	5.05133	3.624	6.17225	2.771	3.06625	1.7675	2.105	2.58775	3.7125	3.95725	4.7065
	IRI/CL-NX	1.1685	2.30333	1.48	0.51	1.01383	1.24917	1.81233	0.45483	0.95017	0.75383	1.98675	3.939	1.24775	1.08675	1.372	1.803	1.6335	0.218	1.70725	1.13725
		Cortex										Outer medulla
Ly6G+ area (%)	Control	0.00533	0.01133	0.00633	0.01733	0.02033	0.00467	0.02167	0.01033	0.008	0.002	0.00633	0.002	0.003	0.008	0.01767	0.00967	0.0215	0.01033	0.001	0.00733
	U-IRI	0.7386	0.5036	0.2266	0.22075	0.485	0.79575	0.518	0.1582	0.463	0.3782	1.12833	0.42467	0.23167	0.096	0.75233	0.80833	0.455	0.095	0.35667	0.2425
	IRI/CL-NX	0.13133	0.21967	0.17367	0.3295	0.04825	0.134	0.08217	0.2154	0.43317	0.258	0.59275	0.27475	0.17375	0.2935	0.129	0.3305	0.0835	0.545	0.788	0.87425
		Cortex										Outer medulla
CD3ε+ area (%)	Control	0.08767	0.09667	0.081	0.15367	0.10533	0.073	0.09033	0.08167	0.07233	0.14267	0.04067	0.08767	0.05233	0.12233	0.082	0.05433	0.07567	0.11867	0.06333	0.10867
	U-IRI	1.32867	2.54317	2.10017	2.31017	1.66033	1.564	1.7485	2.335	2.49167	2.65917	1.4045	2.76475	1.969	1.707	1.5195	1.581	1.71125	1.926	1.742	2.18625
	IRI/CL-NX	0.37967	0.69317	0.589	0.37617	0.7875	0.66417	0.7205	0.39	0.57583	0.36883	0.821	1.382	0.45525	0.84625	0.672	0.78725	0.90425	0.2765	0.4265	0.4735
		Cortex										Outer medulla
CD4+ area (%)	Control	0.01933	0.01533	0.015	0.019	0.01633	0.00633	0.02467	0.022	0.00833	0.027	0.02333	0.014	0.01933	0.033	0.02367	0.006	0.01567	0.01933	0.01767	0.02833
	U-IRI	0.80483	1.03617	0.61767	0.92067	0.35467	0.43633	0.63017	0.76017	1.2185	1.17567	0.4525	0.725	0.52425	0.595	0.13725	0.275	0.3	0.69825	0.7505	0.6605
	IRI/CL-NX	0.22133	0.25383	0.30183	0.187	0.21583	0.234	0.28967	0.08067	0.14117	0.15983	0.44725	0.55725	0.16775	0.13425	0.21025	0.18525	0.17325	0.069	0.083	0.0925
		Cortex										Outer medulla
CD8α+ area (%)	Control	0.06	0.07167	0.03833	0.092	0.04	0.11133	0.069	0.08867	0.099	0.17567	0.029	0.03733	0.04467	0.09667	0.04267	0.05367	0.03433	0.08867	0.05033	0.11667
	U-IRI	0.722	0.52033	0.43233	1.81867	0.39517	0.32767	0.38233	1.27783	0.93017	1.98933	0.57225	0.53225	0.35525	1.6455	0.23275	0.248	0.2825	0.825	0.69275	1.90525
	IRI/CL-NX	0.1735	0.85983	0.16217	0.24233	0.34333	0.15517	0.19217	0.12083	0.20283	0.1865	0.20475	0.49775	0.1505	0.76675	0.24775	0.2195	0.16825	0.065	0.2775	0.22725

## Sheet: Fig.5
Fig.5e
		IRI/CL-NX										U-IRI
Ccr2	Day 0 (Control)	0.0159	0.01579	0.03158	0.01657	0.02112	0.01878	0.01595	0.01483	0.01686	0.00335
	Day 1	0.00379	0.00345	0.00298	0.00933	0.02401	0.02998	0.02057	0.01862	0.01633	0.00086	0.02304	0.03169	0.03273	0.02909	0.02752	0.03235	0.02174	0.01754	0.01132	0.00471
	Day 7	0.10271	0.11034	0.15073	0.16006	0.08597	0.07748	0.12214	0.09257	0.11059	0.14161	0.13742	0.17274	0.27868	0.15822	0.18557	0.2059	0.19345	0.16609	0.20877	0.1875
	Day 14	0.20027	0.11991	0.14711	0.08247	0.1349	0.10732	0.14359	0.01789	0.17987	0.23816	0.24486	0.36476	0.22068	0.32309	0.32421	0.27074	0.37501	0.44442	0.54337	0.52486
	Day 30	0.08758	0.08115	0.08637	0.05504	0.05416	0.07364	0.04471	0.04972	0.06546	0.06016	0.26122	0.17076	0.27106	0.29321	0.20733	0.16532	0.21613	0.193	0.21663	0.23272
		IRI/CL-NX										U-IRI
Ccl12	Day 0 (Control)	0.00806	0.00664	0.00855	0.01606	0.00979	0.01109	0.00858	0.00814	0.00455	0.00832
	Day 1	0.00174	0.0018	0.00169	0.01408	0.00197	0.00149	0.002968	0.00099	0.00087	0.02916	0.04389	0.05872	0.06722	0.06448	0.10584	0.04109	0.05536	0.06079	0.04955	0.00113
	Day 7	0.122	0.14409	0.30885	0.1421	0.11744	0.03627	0.15073	0.04095	0.08538	0.14762	0.17314	0.12074	0.11908	0.17076	0.10695	0.08778	0.09979	0.11111	0.23245	0.12807
	Day 14	0.21688	0.1555	0.2357	0.0991	0.24827	0.23005	0.21169	0.05441	0.22298	0.20877	0.28618	0.4813	0.1982	0.29937	0.43077	0.58642	0.54905	0.24656	0.29833	0.34869
	Day 30	0.0227972	0.0378123	0.0523742	0.0418102	0.0261007	0.0886952	0.0243489	0.0567199	0.0669858	0.0336617	0.10188	0.11149	0.07802	0.13822	0.15658	0.14359	0.15877	0.12674	0.17434	0.13822
		IRI/CL-NX										U-IRI
Ccr1	Day 0 (Control)	0.00072	0.000465	0.000674	0.000647	0.000899	0.000847	0.000793	0.000777	0.000774	0.000428
	Day 1	0.005031	0.000695	0.000386	0.000582	0.004289	0.000481	0.003217	0.003086	0.00392	0.001926	0.010562	0.010672	0.012648	0.009453	0.007625	0.010167	0.00657	0.006502	0.012132	0.003097
	Day 7	0.006968	0.03269	0.050415	0.00852	0.035036	0.003118	0.034794	0.004661	0.010635	0.021051	0.0368	0.01265	0.01698	0.01332	0.0134	0.01807	0.00248	0.0287	0.00374	0.00529
	Day 14	0.020404	0.008173	0.011842	0.004304	0.007417	0.009786	0.009753	0.001841	0.03834	0.040808	0.023196	0.045753	0.011125	0.016573	0.052374	0.035403	0.050067	0.024265	0.02768	0.021493
	Day 30	0.000492	0.000579	0.000436	0.00099	0.001061	0.00216	0.00085	0.000963	0.001118	0.005208	0.001088	7.8e-05	0.000829	0.001494	0.002111	0.003683	0.004349	0.00613	0.007315	0.004334
		IRI/CL-NX										U-IRI
Ccl8	Day 0 (Control)	0.00223	0.00446	0.00186	0.00646	0.00169	0.00422	0.00393	0.0026	0.00241	0.00849
	Day 1	0.00044	0.00116	0.00073	0.00099	0.00039	0.00039	0.00094	0.00127	0.00096	0.00224	0.00115	0.00158	0.00076	0.0008	0.00258	0.00086	0.00372	0.00632	0.0017	0.00319
	Day 7	0.02187	0.06315	0.15604	0.0487	0.06164	0.01573	0.12032	0.04497	0.05933	0.14711	0.06403	0.05791	0.05077	0.12587	0.0728	0.11582	0.12328	0.10331	0.15822	0.09056
	Day 14	0.36729	0.13918	0.19144	0.08218	0.12631	0.12896	0.11623	0.05274	0.25349	0.44596	0.29423	0.47797	0.16899	0.26062	0.25614	0.62201	0.37242	0.32874	0.23245	0.34389
	Day 30	0.03652	0.06207	0.06037	0.04011	0.2059	0.11463	0.04313	0.05536	0.11188	0.42632	0.21915	0.11072	0.15443	0.19547	0.19012	0.26425	0.34151	0.30041	0.29627	0.13966
		IRI/CL-NX										U-IRI
Cxcr6	Day 0 (Control)	0.00336541	0.00264962	0.00325078	0.00329616	0.00288943	0.00288943	0.00385247	0.0051365	0.00182866	0.00248938
	Day 1	0.0005055	0.000700173	0.000829771	0.000734984	0.000397985	0.000203174	0.000917378	0.000255392	0.000588773	0.00215963	0.0010911	0.00103942	0.00124901	0.00107236	0.00144973	0.000709948	0.000793215	0.000774203	0.00218978	0.0010911
	Day 7	0.00275258	0.00143972	0.00267731	0.00336541	0.00114138	0.00343613	0.00142482	0.00289946	0.00222805	0.00274306	0.00336541	0.0024213	0.00526263	0.00383914	0.00276214	0.00262221	0.00391981	0.00296038	0.00159746	0.00231463
	Day 14	0.00577886	0.00562083	0.00517222	0.0102374	0.00803214	0.00444069	0.00533609	0.00885066	0.00564035	0.0113592	0.0243489	0.0185814	0.0136024	0.0287559	0.0114382	0.0122167	0.0198461	0.0219445	0.0166308	0.0278728
	Day 30	0.0104888	0.00746832	0.0103087	0.0109343	0.00499604	0.0114779	0.00849012	0.0142786	0.0125602	0.00770494	0.0365243	0.00888138	0.0341967	0.0321286	0.0284584	0.0319066	0.060371	0.0455944	0.0347944	0.0276802
		IRI/CL-NX										U-IRI
Cxcl16	Day 0 (Control)	0.151774	0.160985	0.193446	0.182378	0.222211	0.148651	0.223756	0.183646	0.204476	0.165103
	Day 1	0.061002	0.092462	0.105112	0.198884	0.122428	0.129857	0.100311	0.070632	0.120324	0.090559	0.32421	0.403321	0.386891	0.385553	0.377618	0.359733	0.29937	0.315344	0.311003	0.641762
	Day 7	0.30566	0.435275	0.564482	0.430773	0.643941	0.455335	0.486327	0.336808	0.342696	0.554785	0.423373	0.602904	0.726986	0.503478	0.537747	0.45219	0.787308	0.596668	0.476319	0.532185
	Day 14	1.57462	0.369847	0.580352	0.541488	0.584389	0.619854	0.578344	0.468968	1.00347	1.1607	1.17691	0.939523	0.879649	1.40932	1.21419	0.920188	1.41912	1.3566	1.50525	1.53156
	Day 30	0.271684	0.363493	0.388234	0.367292	0.479632	0.337978	0.328736	0.364755	0.384219	0.630689	0.580352	0.332171	0.646176	1.02811	0.532185	0.590496	0.864537	1.08298	0.929805	1.03168

## Sheet: Fig.7
Fig.7g
		IRI/CL-NX										U-IRI
Il1b	Day 0 (Control)	0.01623	0.02047	0.0261	0.02033	0.02026	0.02619	0.02083	0.02005	0.01807	0.0137
	Day 1	0.02225	0.01252	0.01086	0.01807	0.02033	0.01398	0.02091	0.01871	0.02619	0.01031	0.03808	0.09639	0.12032	0.05575	0.04313	0.06887	0.04067	0.04313	0.10118	0.0171
	Day 7	0.04284	0.05256	0.06337	0.05077	0.02619	0.03114	0.03615	0.03258	0.04239	0.05112	0.04607	0.0546	0.09025	0.07802	0.04671	0.02047	0.06293	0.03834	0.03467	0.03808
	Day 14	0.06561	0.08747	0.07536	0.06935	0.05771	0.07748	0.09343	0.03235	0.116643	0.138268	0.15987	0.32534	0.0991	0.12896	0.34628	0.23899	0.32086	0.13679	0.16899	0.12371
	Day 30	0.02217	0.02674	0.03808	0.02778	0.0318	0.03665	0.02646	0.03269	0.03615	0.04254	0.04181	0.02664	0.03443	0.04328	0.0253	0.03768	0.09343	0.06185	0.09876	0.06675
		IRI/CL-NX										U-IRI
Tnf	Day 0 (Control)	0.00079	0.00124	0.00139	0.00141	0.00089	0.0011	0.00124	0.00076	0.00104	0.00068
	Day 1	0.00042	0.00022	0.00029	0.00147	0.00041	0.00039	0.00034	0.00042	0.0004	0.00026	0.00288	0.00359	0.00313	0.00357	0.00255	0.00297	0.00271	0.00172	0.00358	0.00207
	Day 7	0.00359	0.00541	0.00919	0.00402	0.00558	0.00231	0.00404	0.00335	0.00423	0.00574	0.00749	0.00885	0.01006	0.00719	0.00942	0.0123	0.01318	0.01184	0.01234	0.01192
	Day 14	0.00817	0.00385	0.00798	0.00463	0.00582	0.00425	0.00682	0.00188	0.01433	0.02005	0.01234	0.02628	0.01067	0.01686	0.01985	0.02012	0.03191	0.0193	0.01971	0.0182
	Day 30	0.0037	0.00345	0.00479	0.00252	0.00249	0.00314	0.00184	0.00164	0.0026	0.00396	0.01403	0.01217	0.01217	0.01252	0.01314	0.00939	0.01463	0.01075	0.01197	0.00643
		IRI/CL-NX										U-IRI
Fasl	Day 0 (Control)	0.001036	0.000625	0.001022	0.000738	0.000653	0.000973	0.00073	0.000658	0.001194	0.000636
	Day 1	0.000667	0.000499	0.000495	0.000921	0.000847	0.000911	0.000222	0.000152	0.000468	0.000383	0.00097	0.000818	0.000707	0.001032	0.001029	0.000753	0.000821	0.000669	0.000642	0.000256
	Day 7	0.000844	0.000409	0.000575	0.000911	0.000419	0.000631	0.000665	0.000841	0.00095	0.000738	0.000987	0.000567	0.000859	0.000614	0.000858	0.00074	0.000756	0.000911	0.001004	0.001145
	Day 14	0.00074	0.00094	0.000838	0.00108	0.001194	0.000836	0.000816	0.000831	0.001271	0.001974	0.001654	0.001194	0.001118	0.004044	0.001091	0.00173	0.001496	0.003799	0.004016	0.005172
	Day 30	0.00128	0.002182	0.001654	0.000635	0.001018	0.000868	0.000732	0.000705	0.001106	0.001538	0.004441	0.001298	0.003839	0.007017	0.003947	0.002347	0.006368	0.003173	0.003097	0.002262

## Sheet: Fig.8
Fig.8d
		IRI/CL-NX										U-IRI
Cd74	Day 0 (Control)	1.74715	1.87254	2.61172	2.18859	1.91853	1.49485	1.73508	1.52626	1.58008	1.29047
	Day 1	0.106579	0.363493	0.121161	0.167822	0.106579	0.106211	0.336483	0.159418	0.29937	0.181118	0.49827	0.510506	0.49141	0.639493	0.843816	0.505226	0.369847	0.388234	0.363493	0.461216
	Day 7	3.70635	0.85857	2.74157	3.70635	1.28788	3.85038	1.92519	2.41999	2.28945	3.70635	3.29436	4.02782	8.54452	3.54307	3.68075	3.70635	6.12623	3.61752	3.54307	3.32879
	Day 14	6.41659	6.40856	7.4127	4.99332	7.4127	5.83608	7.31065	4.33812	11.8351	13.5011	17.3276	14.3701	13.4078	22.5491	15.7797	14.9285	17.2079	16.971	19.2262	17.6917
	Day 30	3.73213	4.75683	4.3319	3.32879	4.28709	4.08405	2.60268	3.45815	4.69134	6.86852	11.432	5.9794	9.25351	17.8148	9.88335	11.432	13.7847	19.6983	14.7741	16.9123
		IRI/CL-NX										U-IRI
H2-Aa	Day 0 (Control)	0.15283	0.11908	0.14063	0.12763	0.0974	0.11111	0.0887	0.18816	0.12116	0.08247
	Day 1	0.004364	0.011203	0.004058	0.015679	0.015788	0.005921	0.053297	0.020761	0.021418	0.011203	0.0182	0.01337	0.01728	0.02469	0.03315	0.02749	0.04254	0.01017	0.01904	0.01964
	Day 7	0.43227	0.17434	0.21991	0.52123	0.44596	0.10475	0.23734	0.30145	0.37762	0.46169	0.25174	0.42045	0.66434	0.67596	0.51228	0.605	0.87055	0.58035	0.43982	0.49141
	Day 14	0.55864	0.65747	0.44135	0.37631	0.97265	0.8827	0.66896	0.57834	1.27015	1.36604	1.34257	1.58008	1.26138	2.17347	1.00696	1.37554	2.56685	2.24233	1.96564	1.81504
	Day 30	0.6552	0.63069	0.46976	0.17617	0.28618	0.44135	0.14865	0.28029	0.80107	1.08095	1.64148	0.71947	1.77154	2.32947	1.58557	0.88577	1.75321	2.34567	1.43893	1.6644

## Sheet: Fig.9
Fig.9b
CD3ε+ area (%)	PBS	1.72434	2.06173	3.84013	1.57177	2.67469	2.72854	2.40746	3.20343	1.91521
	Ab-Thy1.2/Ly6G	0.18299	0.26136	0.22324	0.1495	0.19041	0.31819	0.20697	0.08279	0.20104
CD8α+ area (%)	PBS	0.72037	0.99549	1.27709	0.96461	1.31903	0.99913	1.36777	2.3725	2.72613
	Ab-Thy1.2/Ly6G	0.10706	0.1544	0.14506	0.12987	0.10924	0.18581	0.17476	0.12447	0.1249
Ly6G+ area (%)	PBS	0.19968	0.26462	0.15718	0.2848	0.28032	0.24868	0.1219	0.18077	0.114
	Ab-Thy1.2/Ly6G	0.07858	0.05535	0.06098	0.00705	0.03365	0.07983	0.04858	0.0193	0.03773
Fig.9c
Cd3e	PBS	0.05711	0.07204	0.11785	0.06228	0.0974	0.05385	0.06164	0.122	0.06164
	Ab-Thy1.2/Ly6G	0.00659	0.00641	0.00481	0.00407	0.00387	0.01488	0.00458	0.00323	0.00339
Cd4	PBS	0.01807	0.02435	0.02112	0.01448	0.02477	0.01579	0.0164	0.03224	0.01897
	Ab-Thy1.2/Ly6G	0.00809	0.00855	0.00846	0.00697	0.00709	0.01184	0.00901	0.00515	0.00632
Cd8a	PBS	0.00855	0.01078	0.01323	0.01287	0.01635	0.00806	0.01346	0.0246	0.02105
	Ab-Thy1.2/Ly6G	0.00342	0.00201	0.00304	0.00392	0.0043	0.00419	0.00334	0.00326	0.00432
Ly6g	PBS	0.00498	0.00367	0.00373	0.00246	0.00202	0.00257	0.00246	0.00383	0.0026
	Ab-Thy1.2/Ly6G	0.00114	0.00136	0.00116	0.00139	0.00166	0.00215	0.00217	0.00152	0.00115
Fig.9d
Kidney/body (g/g)	PBS	0.00322	0.00206	0.00202	0.00251	0.0025	0.00263	0.00204	0.00279	0.00245
	Ab-Thy1.2/Ly6G	0.00326	0.00298	0.0029	0.00357	0.003	0.00265	0.0026	0.00285	0.0034
Fig.9f
LTL+ area/section (mm2)	PBS	0.421383	0.254373	0.177172	0.310063	0.368334	0.312136	0.20907	0.385517	0.36313
	Ab-Thy1.2/Ly6G	0.598277	0.567433	0.582284	0.768517	0.437296	0.351768	0.534863	0.699197	0.536958
LTL+ area %	PBS	12.5	11.1	7.5	11.7	13.2	12.2	9.6	13.3	12.9
	Ab-Thy1.2/Ly6G	18	17.1	18.3	19.5	12.4	11.5	20	21.1	14
Fig.9g
Lrp2	PBS	0.51406	0.35973	0.30355	0.43077	0.60921	0.2357	0.32874	0.65293	0.29423
	Ab-Thy1.2/Ly6G	0.69979	0.47963	0.45063	1.07549	0.4161	0.44442	0.77647	0.51228	0.73204
Slc34a1	PBS	2.45377	0.6029	0.93627	0.96259	2.25012	0.77647	1.32409	1.39474	1.53688
	Ab-Thy1.2/Ly6G	3.63008	1.8025	1.82134	4.34694	1.14076	1.88557	2.21146	1.27899	2.93834

## Sheet: Fig.10
Fig.10	eGFR
	Ref	AKI	6m F/U		ΔeGFR		T cell %	Neutrophil %
# 0101 - ATN	159.592	9.5047	150.749		141.244		2.3048	0.1701
# 0222 - Myeloma	74.1861	4.1393	53.1936		49.0543		1.064	0.1125
# 0175 - ATN	92.6511	31.0169	79.3242		48.3073		4.6086	0.1914
# 0252 - ATN	64.8202	28.7769	98.2331		69.4562		2.255	0.1215
# 0017 - ATN	133.994	10.5455	20.5387		9.9932		11.3588	0.4503
# 0022 - ATN	71.5662	10.6931	42.2755		31.5824		3.4756	0.1765
# 0082 - ATN	77.2193	6.5202	38.2288		31.7086		4.6438	0.1434
# 0034 - Arterionephrosclerosis	67.667	47.7888	83.7349		35.9461		6.3222	0.2828
# 0224 - ATN	70.0869	48.9193	62.7485		13.8292		18.0835	1.1797
# 0284 - ATN	79.3221	20.4144	41.3234		20.909		7.6459	0.1654
